# Supplementary material for: Assembly of a gene sequence tag microarray by reversible biotin-streptavidin capture for transcript analysis of Arabidopsis thaliana
Source: BMC Biotechnol. 2005 Feb 3;5:5. doi: 10.1186/1472-6750-5-5 (PMC550664; doi:10.1186/1472-6750-5-5)
Supplement: Additional File 1 — List of genes identified as up-regulated by the indole-3-acetic acid treatment. Group labels refer to (A) previously identified auxin regulated, (B) transcription related, (C) signal transduction related, (D) transport, (E) cell wall establishment related, (F) metabolic enyzmes, (G) light related, (H) disease repsonse related, (I) other and (J) unknown genes. [file 1472-6750-5-5-S1.txt]

CATMA ID	30 min	120 min	240 min	AGI ID	Group	AGI Gene Function
CATMA5a50360	1.7	3.4	2.7	At5g54510	A	auxin-responsive GH3 protein, putative (DFL-1)
CATMA4a33990	2.3	6.4	3.4	At4g32280	A	auxin-responsive AUX/IAA family protein
CATMA3a06620	1.5	3.9	5.6	At3g07390	A	auxin-responsive protein / auxin-induced protein (AIR12)
CATMA3a22995	1.1	2.2	3.1	At3g23050	A	auxin-responsive protein / indoleacetic acid-induced protein 7 (IAA7)
CATMA4a28840	2.9	6.6	5.6	At4g27260	A	auxin-responsive GH3 family protein
CATMA4a14920	1.2	2.0	2.2	At4g14550	A	auxin-responsive AUX/IAA family protein
CATMA4a38960	5.6	6.9	8.0	At4g37390	A	auxin-responsive GH3 family protein
CATMA1a14600	30.8	18.4	9.7	At1g15580	A	auxin-responsive protein / indoleacetic acid-induced protein 5 (IAA5) / auxin-induced protein (AUX2-27)
CATMA1a03102	3.3	2.4	2.8	At1g04240	A	auxin-responsive protein / indoleacetic acid-induced protein 3 (IAA3)
CATMA4a36560	3.7	3.5	2.9	At4g34770	A	auxin-responsive family protein
CATMA3a14960	10.4	14.9	9.7	At3g15540	A	auxin-responsive protein / indoleacetic acid-induced protein 19 (IAA19)
CATMA3a22990	3.6	3.7	3.9	At3g23030	A	auxin-responsive protein / indoleacetic acid-induced protein 2 (IAA2)
CATMA2a13760	2.8	4.8	6.1	At2g14960	A	auxin-responsive GH3 family protein
CATMA3a51130	2.2	1.7	1.4	At3g58120	B	bZIP transcription factor family protein
CATMA3a02150	1.3	1.9	1.1	At3g03260	B	homeobox-leucine zipper family protein / lipid-binding START domain-containing protein
CATMA1a26550	1.5	1.8	1.4	At1g28370	B	ERF domain protein 11 (ERF11)
CATMA1a08395	1.2	1.6	1.3	At1g09530	B	phytochrome interacting factor 3 (PIF3)
CATMA5a60711	1.3	1.9	2.2	At5g65320	B	basic helix-loop-helix (bHLH) family protein
CATMA3a01815	1.3	2.8	4.3	At3g02885	B	gibberellin-regulated protein 5 (GASA5) / gibberellin-responsive protein 5
CATMA3a25530	1.8	2.2	2.0	At3g25730	B	AP2 domain-containing transcription factor, putative
CATMA5a43320	11.1	5.0	4.2	At5g47370	B	homeobox-leucine zipper protein 2 (HAT2) / HD-ZIP protein 2
CATMA1a03150	1.4	2.9	2.0	At1g04310	C	ethylene receptor-related
CATMA5a22900	2.2	3.0	1.8	At5g25190	C	ethylene-responsive element-binding protein, putative
CATMA1a43060	1.4	1.6	2.0	At1g51940	C	protein kinase family protein / peptidoglycan-binding LysM domain-containing protein
CATMA3a13640	2.0	1.9	2.1	At3g14370	C	protein kinase family protein
CATMA2a46280	1.8	3.7	3.3	At2g47860	C	phototropic-responsive NPH3 family protein
CATMA2a40200	1.7	2.1	2.0	At2g41820	C	leucine-rich repeat transmembrane protein kinase, putative
CATMA5a01840	8.0	11.3	8.4	At5g02760	C	protein phosphatase 2C family protein / PP2C family protein
CATMA1a42240	3.5	3.4	3.2	At1g51170	C	protein kinase family protein
CATMA5a50340	2.6	2.3	1.9	At5g54490	C	calcium-binding EF-hand protein, putative
CATMA1a62900	1.8	3.0	2.0	At1g73590	D	auxin efflux carrier protein, putative (PIN1)
CATMA4a40580	0.9	1.1	2.0	At4g39080	D	vacuolar proton ATPase, putative
CATMA5a11720	1.3	1.6	2.1	At5g13490	D	ADP, ATP carrier protein 2, mitochondrial / ADP/ATP translocase 2 / adenine nucleotide translocator 2 (ANT2)
CATMA5a38180	1.1	1.4	1.8	At5g42420	D	transporter-related
CATMA4a40780	1.3	1.5	1.7	At4g39390	D	transporter-related
CATMA4a28260	0.9	1.3	1.8	At4g26670	D	mitochondrial import inner membrane translocase subunit Tim17/Tim22/Tim23 family protein
CATMA1a22146	1.6	2.3	2.1	At1g23080	D	auxin efflux carrier protein, putative
CATMA1a61460	1.8	2.5	2.6	At1g72230	D	plastocyanin-like domain-containing protein
CATMA1a19190	1.0	2.0	1.9	At1g20190	E	expansin, putative (EXP11)
CATMA4a15700	1.1	1.1	2.7	At4g15160	E	protease inhibitor/seed storage/lipid transfer protein (LTP) family protein
CATMA3a22590	1.2	1.2	2.9	At3g22620	E	protease inhibitor/seed storage/lipid transfer protein (LTP) family protein
CATMA2a46550	1.0	0.9	3.1	At2g48140	E	protease inhibitor/seed storage/lipid transfer protein (LTP) family protein
CATMA2a46540	1.1	1.1	2.2	At2g48130	E	protease inhibitor/seed storage/lipid transfer protein (LTP) family protein
CATMA4a01840	0.9	1.4	1.9	At4g01630	E	expansin, putative (EXP17)
CATMA5a17970	1.5	2.6	1.7	At5g19530	F	spermine/spermidine synthase family protein
CATMA4a16293	1.3	2.1	1.3	At4g15550	F	UDP-glucose:indole-3-acetate beta-D-glucosyltransferase (IAGLU)
CATMA3a45280	1.0	1.6	1.3	At3g52340	F	sucrose-phosphatase 2 (SPP2)
CATMA3a26500	1.4	1.7	1.5	At3g26760	F	short-chain dehydrogenase/reductase (SDR) family protein
CATMA3a47330	1.3	1.8	1.5	At3g54400	F	aspartyl protease family protein
CATMA5a36700	1.0	1.1	3.3	At5g41040	F	transferase family protein
CATMA1a03520	1.1	1.4	2.2	At1g04680	F	pectate lyase family protein
CATMA1a21920	0.9	0.9	2.6	At1g22880	F	glycosyl hydrolase family 9 protein
CATMA5a61810	1.2	1.6	1.8	At5g66460	F	(1-4)-beta-mannan endohydrolase, putative
CATMA2a34470	1.0	1.3	1.7	At2g36290	F	hydrolase, alpha/beta fold family protein
CATMA1a16060	1.2	2.3	2.9	At1g17060	F	cytochrome P450, putative
CATMA3a02400	0.5	0.4	1.0	At3g03470	F	cytochrome P450, putative
CATMA5a00240	1.7	3.9	3.2	At5g01210	F	transferase family protein
CATMA1a53700	1.7	1.9	2.3	At1g64390	F	endo-1,4-beta-glucanase, putative / cellulase, putative
CATMA4a29015	1.0	1.7	1.9	At4g27440	F	protochlorophyllide reductase B, chloroplast / PCR B / NADPH-protochlorophyllide oxidoreductase B (PORB)
CATMA3a09930	1.0	1.8	4.2	At3g10870	F	hydrolase, alpha/beta fold family protein
CATMA5a06073	1.2	1.8	2.9	At5g06860	H	polygalacturonase inhibiting protein 1 (PGIP1)
CATMA2a18480	1.0	1.1	3.1	At2g19990	H	pathogenesis-related protein 1 (PR-1)
CATMA1a02730	1.0	5.5	1.3	At1g03880	I	12S seed storage protein (CRB)
CATMA1a61010	1.8	2.8	2.1	At1g71800	I	cleavage stimulation factor, putative
CATMA3a00570	0.8	2.8	1.0	At3g01570	I	glycine-rich protein / oleosin
CATMA3a11690	1.0	1.8	1.5	At3g12710	I	methyladenine glycosylase family protein
CATMA5a19965	1.1	1.9	1.7	At5g22500	I	acyl CoA reductase, putative / male-sterility protein, putative
CATMA5a05885	0.7	1.3	2.2	At5g06690	I	thioredoxin family protein
CATMA2a20325	1.0	1.2	2.5	At2g21660	I	glycine-rich RNA-binding protein (GRP7)
CATMA1a47390	0.9	2.5	5.5	At1g56300	I	DNAJ heat shock N-terminal domain-containing protein
CATMA3a55720	0.8	1.3	2.1	At3g62550	I	universal stress protein (USP) family protein
CATMA5a13190	1.1	1.5	2.0	At5g14920	I	gibberellin-regulated family protein
CATMA4a32260	0.9	1.6	2.2	At4g30650	I	hydrophobic protein, putative / low temperature and salt responsive protein, putative
CATMA1a03855	1.0	1.7	1.9	At1g05010	I	1-aminocyclopropane-1-carboxylate oxidase / ACC oxidase / ethylene-forming enzyme (ACO) (EAT1)
CATMA5a37030	3.3	2.1	1.8	At5g41400	I	zinc finger (C3HC4-type RING finger) family protein
CATMA2a43830	1.5	3.5	5.0	At2g45420	I	LOB domain protein 18 / lateral organ boundaries domain protein 18 (LBD18)
CATMA3a49030	1.2	1.6	1.6	At3g56070	I	peptidyl-prolyl cis-trans isomerase, putative / cyclophilin, putative / rotamase, putative
CATMA4a00090	2.4	2.4	3.2	At4g00080	I	invertase/pectin methylesterase inhibitor family protein
CATMA3a51190	6.4	4.7	5.3	At3g58190	I	LOB domain protein 29 / lateral organ boundaries domain protein 29 (LBD29)
CATMA2a39580	1.1	3.6	1.6	At2g41230	J	expressed protein
CATMA4a37370	1.4	5.7	2.6	At4g35720	J	expressed protein
CATMA5a18640	1.6	2.0	1.7	At5g20190	J	expressed protein
CATMA3a18170	1.6	1.8	1.4	At3g18560	J	expressed protein
CATMA5a10490	1.6	2.0	1.6	At5g11700	J	glycine-rich protein
CATMA5a23070	1.6	1.9	1.3	At5g25340	J	expressed protein
CATMA5a61180	1.4	1.8	1.5	At5g65860	J	ankyrin repeat family protein
CATMA4a33580	1.9	2.1	1.5	At4g31910	J	transferase family protein
CATMA3a15070	1.3	1.6	1.1	At3g15680	J	zinc finger (Ran-binding) family protein
CATMA1a64830	1.3	1.6	1.4	At1g75500	J	nodulin MtN21 family protein
CATMA2a34050	1.3	1.6	1.5	At2g35880	J	expressed protein
CATMA4a31790	1.2	1.8	3.2	At4g30140	J	GDSL-motif lipase/hydrolase family protein
CATMA4a14560	0.8	1.5	2.7	At4g14270	J	expressed protein
CATMA1a27250	1.2	1.3	2.5	At1g29270	J	expressed protein
CATMA5a20050	1.0	1.2	1.8	At5g22580	J	expressed protein
CATMA4a34200	1.0	1.7	2.0	At4g32460	J	expressed protein
CATMA3a25420	1.2	1.3	2.1	At3g25640	J	expressed protein
CATMA1a45680	0.9	0.8	1.7	At1g54540	J	hypothetical protein
CATMA5a56670	1.1	1.3	1.6	At5g61030	J	RNA-binding protein, putative
CATMA1a26600	1.2	1.7	2.6	At1g28400	J	expressed protein
CATMA4a13300	1.9	2.5	2.7	At4g13195	J	expressed protein
CATMA5a02190	1.9	1.8	2.0	At5g03070	J	armadillo/beta-catenin repeat family protein
CATMA2a39750	1.2	1.2	1.6	At2g41380	J	embryo-abundant protein-related
CATMA4a00740	1.3	1.2	2.0	At4g00670	J	remorin family protein
CATMA4a41230	1.4	1.6	1.6	At4g39840	J	expressed protein
CATMA1a53720	3.4	7.4	8.6	At1g64405	J	expressed protein
CATMA4a38870	1.6	3.1	4.5	At4g37295	J	expressed protein
CATMA3a29550	1.9	2.4	2.3	At3g29370	J	expressed protein
CATMA2a10610	1.4	3.1	3.3	No match	J	unknown protein
CATMA5a33640	1.5	1.9	1.9	At5g38200	J	expressed protein
CATMA3a53650	1.6	4.8	3.5	At3g60650	J	expressed protein
CATMA3a13860	1.6	2.2	2.0	At3g14560	J	expressed protein
CATMA4a02090	1.1	1.9	1.9	At4g01870	J	tolB protein-related
CATMA5a61940	3.4	2.0	2.0	At5g66580	J	expressed protein
CATMA2a37620	4.8	8.7	9.3	At2g39370	J	expressed protein
CATMA3a52920	2.8	5.8	3.4	At3g59900	J	expressed protein
CATMA4a17380	2.1	3.2	3.4	At4g16515	J	expressed protein
CATMA3a18840	1.9	3.0	2.1	At3g19200	J	hypothetical protein
CATMA4a26020	3.0	3.5	2.8	At4g24275	J	expressed protein
CATMA5a60950	1.8	2.7	2.3	At5g65610	J	expressed protein
CATMA1a25160	1.8	2.5	2.4	At1g26945	J	expressed protein
