# Supplementary material for: Assembly of a gene sequence tag microarray by reversible biotin-streptavidin capture for transcript analysis of Arabidopsis thaliana
Source: BMC Biotechnol. 2005 Feb 3;5:5. doi: 10.1186/1472-6750-5-5 (PMC550664; doi:10.1186/1472-6750-5-5)
Supplement: Additional File 2 — List of genes identified as down-regulated by the indole-3-acetic acid treatment. Group labels refer to (A) previously identified auxin regulated, (B) transcription related, (C) signal transduction related, (D) transport, (E) cell wall establishment related, (F) metabolic enyzmes, (G) light related, (H) disease response related, (I) other and (J) unknown genes. [file 1472-6750-5-5-S2.txt]

CATMA ID	30 min	120 min	240 min	AGI ID	Group	AGI Gene Function
CATMA2a19870	1.3	1.8	1.6	At2g21210	A	auxin-responsive protein, putative
CATMA4a40270	1.0	1.7	1.8	At4g38840	A	auxin-responsive protein, putative
CATMA4a26370	1.2	1.9	1.6	At4g24660	B	zinc finger homeobox family protein / ZF-HD homeobox family protein
CATMA2a15760	1.5	2.9	1.8	At2g17040	B	no apical meristem (NAM) family protein
CATMA1a61290	1.3	2.0	1.5	At1g72080	B	hypothetical protein
CATMA2a45275	1.1	1.5	2.1	At2g46830	B	myb-related transcription factor (CCA1)
CATMA2a42790	1.8	2.2	2.7	At2g44380	B	DC1 domain-containing protein
CATMA3a01355	1.1	1.6	2.3	At3g02380	B	zinc finger protein CONSTANS-LIKE 2 (COL2)
CATMA1a31380	1.4	1.6	1.7	At1g33060	B	no apical meristem (NAM) family protein
CATMA3a17030	1.3	1.6	2.2	At3g17609	B	bZIP transcription factor family protein / HY5-like protein (HYH)
CATMA1a00045	1.2	1.2	1.7	At1g01060	B	myb family transcription factor
CATMA5a47120	1.1	2.7	2.1	At5g51190	B	AP2 domain-containing transcription factor, putative
CATMA5a14123	1.2	2.4	2.6	At5g15850	B	zinc finger protein CONSTANS-LIKE 1 (COL1)
CATMA1a12300	1.7	2.8	2.5	At1g13300	B	myb family transcription factor
CATMA5a37900	3.4	6.7	4.9	At5g42200	B	zinc finger (C3HC4-type RING finger) family protein
CATMA1a61600	2.2	5.0	4.0	At1g72360	B	ethylene-responsive element-binding protein, putative
CATMA2a17320	2.7	2.5	2.2	At2g18670	B	zinc finger (C3HC4-type RING finger) family protein
CATMA3a16940	1.3	1.8	1.7	At3g17510	C	CBL-interacting protein kinase 1 (CIPK1)
CATMA1a06870	1.3	1.7	1.9	At1g07870	C	protein kinase family protein
CATMA4a39970	2.0	1.4	1.8	At4g38470	C	protein kinase family protein
CATMA1a24500	1.9	1.5	1.9	At1g26270	C	phosphatidylinositol 3- and 4-kinase family protein
CATMA4a35770	2.0	2.8	2.4	At4g33950	C	protein kinase, putative
CATMA5a00865	1.6	2.2	2.5	At5g01810	C	CBL-interacting protein kinase 15 (CIPK15)
CATMA3a23140	3.0	2.1	2.2	At3g23150	C	ethylene receptor, putative (ETR2)
CATMA1a11145	1.3	1.7	1.6	At1g12110	D	nitrate/chlorate transporter (NRT1.1) (CHL1)
CATMA5a18030	1.0	1.9	1.4	At5g19600	D	sulfate transporter, putative
CATMA2a35456	1.0	1.4	2.8	At2g37180	D	plasma membrane intrinsic protein 2C (PIP2C) / aquaporin PIP2.3 (PIP2.3) / water-stress induced tonoplast intrinsic protein (RD28)
CATMA2a19210	1.7	1.5	2.2	At2g20670	D	expressed protein
CATMA3a54593	1.1	1.6	2.6	At3g61430	D	plasma membrane intrinsic protein 1A (PIP1A) / aquaporin PIP1.1 (PIP1.1) (AQ1)
CATMA5a60370	1.1	1.2	2.0	At5g64940	D	ABC1 family protein
CATMA1a07796	1.4	2.0	2.0	At1g08930	D	early-responsive to dehydration stress protein (ERD6) / sugar transporter family protein
CATMA2a44800	2.0	2.5	2.8	At2g46450	D	cyclic nucleotide-regulated ion channel, putative (CNGC12)
CATMA5a23870	4.0	4.1	3.6	At5g26200	D	mitochondrial substrate carrier family protein
CATMA5a56390	1.1	2.2	2.1	At5g60660	D	major intrinsic family protein / MIP family protein
CATMA2a25330	1.2	2.0	2.2	At2g26975	D	copper transporter, putative
CATMA2a35230	1.8	2.1	2.0	At2g36950	D	heavy-metal-associated domain-containing protein
CATMA1a05095	2.0	1.1	1.6	At1g06080	F	delta 9 desaturase (ADS1)
CATMA5a43535	1.2	1.9	1.1	At5g47560	F	sodium/dicarboxylate cotransporter, putative
CATMA4a27800	2.2	2.9	2.1	At4g26270	F	phosphofructokinase family protein
CATMA1a13300	1.7	2.0	1.7	At1g14290	F	acid phosphatase, putative
CATMA3a01030	1.6	2.3	1.9	At3g02040	F	glycerophosphoryl diester phosphodiesterase family protein
CATMA3a43510	2.1	2.9	2.5	At3g50440	F	hydrolase, alpha/beta fold family protein
CATMA3a31275	1.3	1.7	1.7	At3g30775	F	proline oxidase, mitochondrial / osmotic stress-responsive proline dehydrogenase (POX) (PRO1) (ERD5)
CATMA1a31190	1.3	1.5	2.9	At1g32900	F	starch synthase, putative
CATMA1a14400	1.2	1.6	4.8	At1g15380	F	lactoylglutathione lyase family protein / glyoxalase I family protein
CATMA3a00390	1.1	1.5	3.2	At3g01420	F	pathogen-responsive alpha-dioxygenase, putative
CATMA1a03180	1.3	1.5	2.0	At1g04350	F	2-oxoglutarate-dependent dioxygenase, putative
CATMA1a04113	1.1	1.5	1.9	At1g05260	F	peroxidase 3 (PER3) (P3) / rare cold-inducible protein (RCI3A) (PRC)
CATMA2a11975	1.1	1.3	2.1	At2g13360	F	serine-glyoxylate aminotransferase-related
CATMA3a44230	1.1	1.2	2.1	At3g51240	F	naringenin 3-dioxygenase / flavanone 3-hydroxylase (F3H)
CATMA3a00250	1.1	1.2	2.7	At3g01260	F	aldose 1-epimerase family protein
CATMA3a15240	1.1	1.2	2.2	At3g15850	F	fatty acid desaturase family protein
CATMA4a34760	1.0	1.2	1.8	At4g33010	F	glycine dehydrogenase (decarboxylating), putative / glycine decarboxylase, putative / glycine cleavage system P-protein, putative
CATMA4a25970	1.6	1.6	1.8	At4g24230	F	acyl-CoA binding protein, putative / ACBP, putative
CATMA5a50760	4.2	3.4	1.9	At5g54960	F	pyruvate decarboxylase, putative
CATMA1a49190	2.0	2.1	1.5	At1g60140	F	glycosyl transferase family 20 protein / trehalose-phosphatase family protein
CATMA2a35250	1.7	2.0	1.7	At2g36970	F	UDP-glucoronosyl/UDP-glucosyl transferase family protein
CATMA1a24790	2.1	2.9	2.7	At1g26560	F	glycosyl hydrolase family 1 protein
CATMA3a10360	1.1	1.7	2.5	At3g11340	F	UDP-glucoronosyl/UDP-glucosyl transferase family protein
CATMA1a66230	1.2	1.7	2.0	At1g76990	F	ACT domain containing protein
CATMA1a22290	1.3	2.1	2.2	At1g23205	F	invertase/pectin methylesterase inhibitor family protein
CATMA4a34810	11.2	24.2	25.2	At4g33070	F	pyruvate decarboxylase, putative
CATMA1a66320	6.3	6.3	7.2	At1g77120	F	alcohol dehydrogenase (ADH)
CATMA1a16320	2.5	3.1	2.9	At1g17290	F	alanine aminotransferase, putative
CATMA5a18690	2.3	3.0	2.2	At5g20250	F	raffinose synthase family protein / seed imbibition protein, putative (din10)
CATMA5a17990	2.1	2.3	1.9	At5g19550	F	aspartate aminotransferase, cytoplasmic isozyme 1 / transaminase A (ASP2)
CATMA1a62155	1.2	1.5	2.2	At1g72930	H	Toll-Interleukin-Resistance (TIR) domain-containing protein
CATMA5a05530	1.2	2.2	1.8	At5g06320	H	harpin-induced family protein / HIN1 family protein / harpin-responsive family protein / NDR1/HIN1-like protein 3
CATMA4a20740	1.3	2.0	2.2	At4g19530	H	disease resistance protein (TIR-NBS-LRR class), putative
CATMA4a25450	1.5	1.9	1.4	At4g23600	I	coronatine-responsive tyrosine aminotransferase / tyrosine transaminase
CATMA2a37780	1.8	2.1	1.2	At2g39510	I	nodulin MtN21 family protein
CATMA3a54340	1.4	2.8	1.8	At3g61190	I	BON1-associated protein 1 (BAP1)
CATMA2a43255	1.1	1.7	2.5	At2g44790	I	uclacyanin II
CATMA2a36270	1.3	1.5	2.2	At2g37970	I	SOUL heme-binding family protein
CATMA4a09340	1.1	1.2	2.1	At4g09350	I	DNAJ heat shock N-terminal domain-containing protein
CATMA5a11860	1.0	1.1	1.9	At5g13630	I	magnesium-chelatase subunit chlH, chloroplast, putative / Mg-protoporphyrin IX chelatase, putative (CHLH)
CATMA3a22540	1.8	2.6	3.4	At3g22550	I	senescence-associated protein-related
CATMA5a20420	1.6	1.9	2.0	At5g22920	I	zinc finger (C3HC4-type RING finger) family protein
CATMA3a12420	2.7	5.0	4.5	At3g13310	I	DNAJ heat shock N-terminal domain-containing protein
CATMA3a27030	3.2	4.5	4.5	At3g27220	I	kelch repeat-containing protein
CATMA3a01510	2.5	5.3	5.4	At3g02550	I	LOB domain protein 41 / lateral organ boundaries domain protein 41 (LBD41)
CATMA5a17530	3.0	3.0	4.2	At5g19120	I	expressed protein
CATMA3a28370	2.1	2.3	2.1	At3g28480	I	oxidoreductase, 2OG-Fe(II) oxygenase family protein
CATMA3a14870	2.6	1.2	1.9	At3g15460	J	brix domain-containing protein
CATMA5a19330	1.4	2.2	1.6	At5g20790	J	expressed protein
CATMA4a25850	1.5	2.1	1.6	At4g24130	J	expressed protein
CATMA3a17290	1.5	1.9	1.5	At3g17800	J	expressed protein
CATMA5a08950	2.4	3.5	2.6	At5g10210	J	expressed protein
CATMA1a18560	3.8	4.2	2.9	At1g19530	J	expressed protein
CATMA1a40610	1.5	1.7	1.3	At1g49500	J	expressed protein
CATMA4a37410	1.8	2.0	1.6	At4g35750	J	Rho-GTPase-activating protein-related
CATMA5a19230	1.3	1.7	1.5	At5g20700	J	senescence-associated protein-related
CATMA4a19730	1.1	1.9	1.4	At4g18610	J	expressed protein
CATMA1a39380	1.7	1.8	1.7	At1g48300	J	expressed protein
CATMA3a47440	1.0	1.4	3.5	At3g54500	J	expressed protein
CATMA1a13610	1.6	1.5	1.8	At1g14590	J	expressed protein
CATMA4a28430	1.1	1.1	1.8	At4g26850	J	expressed protein
CATMA2a44610	1.4	1.8	2.2	At2g46220	J	expressed protein
CATMA4a01560	2.0	4.6	3.6	At4g01360	J	expressed protein
CATMA1a54045	1.5	1.7	2.7	At1g64720	J	expressed protein
CATMA5a12010	1.2	1.4	2.1	At5g13770	J	pentatricopeptide (PPR) repeat-containing protein
CATMA5a60290	1.2	1.6	1.8	At5g64850	J	expressed protein
CATMA3a49000	1.1	1.3	1.6	At3g56040	J	expressed protein
CATMA3a11110	1.6	2.3	2.5	At3g12150	J	expressed protein
CATMA4a38060	1.2	1.9	1.9	At4g36500	J	expressed protein
CATMA2a22880	1.4	1.9	2.5	At2g24550	J	expressed protein
CATMA1a37510	1.1	1.1	1.7	At1g44000	J	expressed protein
CATMA1a41770	1.1	1.1	2.1	At1g50730	J	expressed protein
CATMA4a03260	1.0	1.3	1.6	At4g02920	J	expressed protein
CATMA1a64530	2.9	2.0	1.8	At1g75190	J	expressed protein
CATMA3a43500	2.3	3.8	2.6	At3g50430	J	expressed protein
CATMA5a18590	1.7	3.2	2.4	At5g20150	J	SPX (SYG1/Pho81/XPR1) domain-containing protein
CATMA3a40720	3.9	6.4	6.0	At3g47720	J	expressed protein
CATMA1a11800	4.0	6.1	5.4	At1g12805	J	expressed protein
CATMA1a05080	2.0	2.3	2.2	At1g06060	J	RanBPM-related
CATMA5a25470	1.6	3.5	3.5	At5g27940	J	MFP1 attachment factor, putative
CATMA2a24855	1.2	2.3	2.0	At2g26530	J	expressed protein
CATMA1a21340	2.8	4.2	3.5	At1g22220	J	F-box family protein
CATMA2a36030	2.7	2.9	3.5	At2g37750	J	expressed protein
CATMA4a33370	1.4	2.0	2.2	At4g31730	J	expressed protein
CATMA1a31360	1.6	1.9	1.9	At1g33050	J	expressed protein
CATMA1a02500	3.2	3.5	3.4	At1g03610	J	expressed protein
CATMA5a49170	1.1	2.1	1.9	At5g53250	J	arabinogalactan-protein, putative (AGP22)
CATMA3a40440	1.3	1.8	2.7	At3g47430	J	peroxisomal biogenesis factor 11 family protein / PEX11 family protein
CATMA1a05070	1.6	1.7	1.6	At1g06050	J	expressed protein
CATMA3a14180	1.8	2.5	2.3	At3g14830	J	expressed protein
CATMA1a00690	1.7	2.4	2.4	At1g01690	J	expressed protein
CATMA4a35420	1.1	2.0	2.8	At4g33666	J	expressed protein
CATMA5a08790	27.6	51.4	68.3	At5g10040	J	expressed protein
CATMA1a22600	1.5	1.6	1.7	At1g23710	J	expressed protein
CATMA3a49340	1.8	1.8	1.9	At3g56360	J	expressed protein
CATMA3a29380	1.5	1.5	2.3	At3g29240	J	expressed protein
CATMA4a24390	1.3	1.9	2.1	No match	J	unknown protein
CATMA5a62430	5.0	8.0	6.6	At5g66985	J	expressed protein
CATMA3a23160	3.8	5.5	5.9	At3g23170	J	expressed protein
CATMA2a14770	8.0	4.9	2.7	At2g15890	J	expressed protein
CATMA5a60600	6.9	13.8	13.9	At5g65207	J	expressed protein
CATMA4a34220	5.9	5.7	5.6	At4g32480	J	expressed protein
CATMA4a29020	5.1	5.6	4.8	At4g27450	J	expressed protein
CATMA4a35290	4.3	6.4	7.4	At4g33560	J	expressed protein
CATMA2a43240	2.3	2.3	2.5	At2g44770	J	phagocytosis and cell motility protein ELMO1-related
CATMA5a08820	3.3	3.3	2.8	At5g10060	J	expressed protein
CATMA5a13400	2.4	3.4	3.2	At5g15120	J	expressed protein
CATMA4a25830	2.9	5.6	4.8	At4g24110	J	expressed protein
CATMA1a31370	3.1	6.8	7.2	At1g33055	J	expressed protein
CATMA1a64310	2.3	3.3	3.0	At1g74940	J	senescence-associated protein-related
CATMA1a09000	1.8	1.6	1.8	At1g10140	J	expressed protein
CATMA4a41030	2.8	5.4	7.8	At4g39675	J	expressed protein
CATMA1a05120	1.8	1.9	2.0	At1g06110	J	F-box family protein
CATMA1a54830	2.5	4.7	8.7	At1g65490	J	expressed protein
